# Supplementary material for: Identification of Novel Locus RsCr6 Related to Clubroot Resistance in Radish (Raphanus sativus L.)
Source: Front Plant Sci. 2022 May 19;13:866211. doi: 10.3389/fpls.2022.866211 (PMC9161170; doi:10.3389/fpls.2022.866211)
Supplement: Supplementary file 2 [file Table_2.XLSX]

## Sheet: Sheet1
Table S2 GO enrichment analysis for 2206 unique genes of R0D_vs_R3D
ID "Description" "GeneRatio" "BgRatio" "pvalue" "p.adjust" "qvalue" "geneID" "Count"
GO:0009636 "GO:0009636" "response to toxic substance" "111/2716" "444/17155" 3.02688508937557e-07 0.000180134873688671 0.00017331957410909 "R120039130/R120231950/R120231960/R120154530/R120113470/R120301970/R120307850/R120057020/R120268020/R120126860/R120148820/R120200500/R120354730/R120397120/R120297300/R120054480/R120298380/R120118490/R120261640/R120285660/R120031200/R120352020/R120401370/R12036…
GO:0006091 "GO:0006091" "generation of precursor metabolites and energy" "108/2716" "395/17155" 2.78142837388496e-09 2.78328265946755e-06 2.67797875717205e-06 "R120172970/R120193540/R120214420/R120207790/R120132410/R120268110/R120098470/R120126860/R120367660/R120241310/R120368350/R120335220/R120360560/R120118060/R120166590/R120193550/R120029280/R120396180/R120013840/R120273660/R120310370/R1201596…
GO:0098656 "GO:0098656" "anion transmembrane transport" "107/2716" "440/17155" 2.00323791141742e-06 0.000751715026259386 0.000723274319595973 "R120120670/R120276090/R120292250/R120305160/R120328200/R120393220/R120359480/R120373090/R120116140/R120027870/R120248510/R120128600/R120235770/R120147300/R120376640/R120073120/R120210320/R120211540/R120022890/R120018910/R120249440/R120052360/R120163480/R12…
GO:0006790 "GO:0006790" "sulfur compound metabolic process" "105/2716" "464/17155" 6.48524234431576e-05 0.0074698917373579 0.00718727266990781 "R120186100/R120231950/R120231960/R120322730/R120322740/R120148610/R120073810/R120377970/R120095840/R120087440/R120036620/R120309410/R120343380/R120031660/R120186090/R120022950/R120268260/R120354730/R120247260/R120245930/R120083400/R120397120/R120297300/R1…
GO:0050801 "GO:0050801" "ion homeostasis" "97/2716" "410/17155" 1.97790324294619e-05 0.00312508712385498 0.00300685124578635 "R120120670/R120132470/R120276090/R120292250/R120328200/R120111270/R120373090/R120301970/R120079900/R120376640/R120073120/R120268110/R120210320/R120211540/R120171580/R120333010/R120215360/R120184030/R120145010/R120293890/R120011810/R120261820/R120078810/R120212960/R12008842…
GO:0044550 "GO:0044550" "secondary metabolite biosynthetic process" "96/2716" "371/17155" 3.60029727558969e-07 0.000180134873688671 0.00017331957410909 "R120026300/R120047330/R120086120/R120113520/R120186100/R120113470/R120148610/R120073810/R120079870/R120309410/R120119200/R120186090/R120037290/R120086020/R120270660/R120083400/R120270650/R120179650/R120190410/R120087210/R120087520/R120084170/R120…
GO:0009611 "GO:0009611" "response to wounding" "92/2716" "377/17155" 8.81336424481596e-06 0.00217092006304197 0.00208878454819144 "R120280400/R120309410/R120307850/R120186090/R120216650/R120037290/R120249440/R120166740/R120024590/R120133990/R120349310/R120232410/R120179650/R120342950/R120038390/R120081960/R120211560/R120045480/R120079370/R120241060/R120086640/R120126140/R120009520/R120059340/R120…
GO:0015711 "GO:0015711" "organic anion transport" "79/2716" "350/17155" 0.000535608841637409 0.0349542987520761 0.0336318229165458 "R120145920/R120242880/R120292250/R120328200/R120190970/R120128600/R120235770/R120147300/R120376640/R120022890/R120018910/R120052360/R120163480/R120162230/R120114450/R120145010/R120177640/R120296980/R120246230/R120064070/R120028840/R120112360/R120049280/R120228830/R12…
GO:0019725 "GO:0019725" "cellular homeostasis" "76/2716" "329/17155" 0.000327551995301301 0.0239831973145001 0.0230758068063355 "R120111270/R120373090/R120301970/R120073120/R120210320/R120211540/R120171580/R120184030/R120293890/R120118490/R120011810/R120212960/R120089640/R120172050/R120296980/R120223660/R120041320/R120070370/R120156430/R120144690/R120007300/R120090960/R120183690/R120341810/R12009…
GO:0015979 "GO:0015979" "photosynthesis" "73/2716" "205/17155" 2.74926525926771e-12 4.12664715416084e-09 3.97051782706874e-09 "R120214420/R120132410/R120293530/R120335220/R120223520/R120360560/R120396180/R120013840/R120273660/R120310370/R120159660/R120275170/R120102420/R120112320/R120116000/R120201510/R120160260/R120116880/R120287600/R120352380/R120140650/R120273060/R120354240/R120128350/R1202577…
GO:0000302 "GO:0000302" "response to reactive oxygen species" "70/2716" "304/17155" 0.000605319431552318 0.0386631687982991 0.0372003699928233 "R120022240/R120039130/R120301970/R120244460/R120307850/R120268020/R120126860/R120024590/R120184030/R120377410/R120369240/R120296980/R120172070/R120241840/R120081960/R120195400/R120238520/R120086640/R120007300/R120090380/R120317140/R120096700/R120012400/R1…
GO:0098754 "GO:0098754" "detoxification" "64/2716" "240/17155" 1.09844488738873e-05 0.00217092006304197 0.00208878454819144 "R120039130/R120231950/R120231960/R120154530/R120268020/R120200500/R120354730/R120397120/R120297300/R120054480/R120298380/R120118490/R120261640/R120285660/R120031200/R120352020/R120361520/R120115120/R120378050/R120285630/R120090960/R120285670/R120043690/R120238710/R120047690…
GO:0055082 "GO:0055082" "cellular chemical homeostasis" "64/2716" "260/17155" 0.000148865894226476 0.014896513815596 0.0143329127634193 "R120111270/R120373090/R120301970/R120073120/R120210320/R120211540/R120171580/R120184030/R120293890/R120011810/R120212960/R120089640/R120172050/R120296980/R120223660/R120041320/R120070370/R120156430/R120144690/R120007300/R120341810/R120090380/R120353850/R12009670…
GO:0019684 "GO:0019684" "photosynthesis	light reaction" "59/2716" "145/17155" 5.32630183211236e-13 1.59895581000013e-09 1.53846023445435e-09 "R120214420/R120132410/R120335220/R120360560/R120396180/R120013840/R120273660/R120310370/R120159660/R120275170/R120102420/R120112320/R120116000/R120116880/R120287600/R120352380/R120140650/R120273060/R120354240/R120128350/R120257730/R120126090/R120316970/R120126140/R120073030/R120108010/R120146790/…
GO:0015849 "GO:0015849" "organic acid transport" "59/2716" "226/17155" 4.64264772460951e-05 0.00663677546156083 0.00638567687034009 "R120242880/R120292250/R120328200/R120190970/R120128600/R120235770/R120147300/R120376640/R120022890/R120052360/R120163480/R120162230/R120145010/R120177640/R120296980/R120246230/R120064070/R120112360/R120049280/R120228830/R120244580/R120233130/R120363980/R120090380/R1…
GO:0046942 "GO:0046942" "carboxylic acid transport" "59/2716" "226/17155" 4.64264772460951e-05 0.00663677546156083 0.00638567687034009 "R120242880/R120292250/R120328200/R120190970/R120128600/R120235770/R120147300/R120376640/R120022890/R120052360/R120163480/R120162230/R120145010/R120177640/R120296980/R120246230/R120064070/R120112360/R120049280/R120228830/R120244580/R120233130/R120363980/R120090380…
GO:0006873 "GO:0006873" "cellular ion homeostasis" "54/2716" "216/17155" 0.000312904620763189 0.0239831973145001 0.0230758068063355 "R120111270/R120373090/R120301970/R120073120/R120210320/R120211540/R120171580/R120184030/R120293890/R120011810/R120212960/R120089640/R120172050/R120296980/R120223660/R120041320/R120144690/R120007300/R120341810/R120090380/R120353850/R120096700/R120282980/R120352220/R1…
GO:1903825 "GO:1903825" "organic acid transmembrane transport" "52/2716" "203/17155" 0.000211937487558787 0.0183583271418854 0.0176637503689938 "R120292250/R120328200/R120128600/R120235770/R120147300/R120376640/R120022890/R120052360/R120163480/R120162230/R120145010/R120177640/R120296980/R120246230/R120064070/R120112360/R120049280/R120228830/R120244580/R120233130/R120363980/R120090380/R120154690/R…
GO:1905039 "GO:1905039" "carboxylic acid transmembrane transport" "52/2716" "203/17155" 0.000211937487558787 0.0183583271418854 0.0176637503689938 "R120292250/R120328200/R120128600/R120235770/R120147300/R120376640/R120022890/R120052360/R120163480/R120162230/R120145010/R120177640/R120296980/R120246230/R120064070/R120112360/R120049280/R120228830/R120244580/R120233130/R120363980/R120090380/R12015469…
GO:0015893 "GO:0015893" "drug transport" "48/2716" "185/17155" 0.00026419264490473 0.0208712189474737 0.0200815683550853 "R120160270/R120242510/R120054620/R120248510/R120147300/R120052360/R120133990/R120162230/R120296980/R120246230/R120328940/R120227780/R120237140/R120024490/R120233130/R120363980/R120019240/R120090380/R120318500/R120223300/R120346090/R120353120/R120358610/R120393670/R120079330/R1…
GO:0006855 "GO:0006855" "drug transmembrane transport" "47/2716" "182/17155" 0.00034149597403685 0.0244088312871101 0.0234853371618325 "R120160270/R120242510/R120054620/R120248510/R120147300/R120052360/R120133990/R120162230/R120296980/R120246230/R120328940/R120227780/R120237140/R120024490/R120233130/R120363980/R120019240/R120090380/R120318500/R120223300/R120346090/R120353120/R120358610/R120393670…
GO:0015698 "GO:0015698" "inorganic anion transport" "45/2716" "169/17155" 0.000216597417753438 0.0183583271418854 0.0176637503689938 "R120120670/R120276090/R120305160/R120393220/R120359480/R120373090/R120116140/R120027870/R120248510/R120073120/R120210320/R120211540/R120249440/R120256410/R120011810/R120078810/R120273150/R120281590/R120355060/R120356150/R120129410/R120181180/R120267930/R120123220/R…
GO:0009699 "GO:0009699" "phenylpropanoid biosynthetic process" "44/2716" "168/17155" 0.000374252301437729 0.0261280327654898 0.0251394936388036 "R120026300/R120047330/R120086120/R120113470/R120079870/R120037290/R120086020/R120087210/R120084170/R120029870/R120208580/R120081960/R120079370/R120112130/R120193650/R120317140/R120155940/R120087190/R120128690/R120004390/R120138410/R120131590/R120298320/R…
GO:0016143 "GO:0016143" "S-glycoside metabolic process" "43/2716" "152/17155" 6.71842361454575e-05 0.0074698917373579 0.00718727266990781 "R120186100/R120322730/R120322740/R120148610/R120073810/R120309410/R120186090/R120247260/R120083400/R120250180/R120342950/R120382850/R120267720/R120070090/R120262510/R120318690/R120048050/R120156990/R120309820/R120210110/R120255300/R120370110/R120370420/R120007…
GO:0019757 "GO:0019757" "glycosinolate metabolic process" "43/2716" "152/17155" 6.71842361454575e-05 0.0074698917373579 0.00718727266990781 "R120186100/R120322730/R120322740/R120148610/R120073810/R120309410/R120186090/R120247260/R120083400/R120250180/R120342950/R120382850/R120267720/R120070090/R120262510/R120318690/R120048050/R120156990/R120309820/R120210110/R120255300/R120370110/R120370420/R1200…
GO:0019760 "GO:0019760" "glucosinolate metabolic process" "43/2716" "152/17155" 6.71842361454575e-05 0.0074698917373579 0.00718727266990781 "R120186100/R120322730/R120322740/R120148610/R120073810/R120309410/R120186090/R120247260/R120083400/R120250180/R120342950/R120382850/R120267720/R120070090/R120262510/R120318690/R120048050/R120156990/R120309820/R120210110/R120255300/R120370110/R120370420/R1200…
GO:0022900 "GO:0022900" "electron transport chain" "40/2716" "140/17155" 9.3491612500135e-05 0.0100236364544788 0.00964439792106655 "R120193540/R120268110/R120241310/R120193550/R120029280/R120310370/R120300630/R120116000/R120287600/R120352380/R120273060/R120126090/R120183690/R120062810/R120202820/R120334020/R120153210/R120308400/R120000270/R120158800/R120037300/R120240210/R120031870/R120258120/R1…
GO:0006865 "GO:0006865" "amino acid transport" "37/2716" "124/17155" 6.22183716747855e-05 0.0074698917373579 0.00718727266990781 "R120242880/R120292250/R120328200/R120190970/R120128600/R120235770/R120147300/R120376640/R120052360/R120162230/R120145010/R120177640/R120246230/R120112360/R120049280/R120228830/R120244580/R120363980/R120154690/R120211460/R120171480/R120031030/R120282360/R120353120/R1203…
GO:0010114 "GO:0010114" "response to red light" "35/2716" "118/17155" 0.000110764442383159 0.0114660295184222 0.0110322188711212 "R120304700/R120346750/R120214420/R120268660/R120397060/R120003220/R120115070/R120346820/R120013840/R120159660/R120344090/R120369270/R120284450/R120114480/R120178870/R120073030/R120146790/R120211590/R120371480/R120196290/R120219300/R120310180/R120066080/R120346830/R1202…
GO:0003333 "GO:0003333" "amino acid transmembrane transport" "35/2716" "122/17155" 0.000228031820327022 0.0185013925573438 0.0178014029865533 "R120292250/R120328200/R120128600/R120235770/R120147300/R120376640/R120052360/R120162230/R120145010/R120177640/R120246230/R120112360/R120049280/R120228830/R120244580/R120363980/R120154690/R120211460/R120171480/R120031030/R120282360/R120353120/R120381310/R12…
GO:0055081 "GO:0055081" "anion homeostasis" "33/2716" "105/17155" 4.91929802153041e-05 0.00671260575483377 0.00645863816798059 "R120132470/R120292250/R120328200/R120301970/R120376640/R120171580/R120215360/R120145010/R120293890/R120140120/R120286390/R120007300/R120228830/R120161180/R120181570/R120114320/R120360110/R120282360/R120066240/R120293550/R120313640/R120039230/R120380320/R120322440/R120213…
GO:0009765 "GO:0009765" "photosynthesis	light harvesting" "24/2716" "56/17155" 1.34403726244544e-06 0.000576399980265889 0.000554592217766962 "R120214420/R120132410/R120335220/R120396180/R120013840/R120159660/R120102420/R120112320/R120116000/R120273060/R120128350/R120316970/R120126140/R120108010/R120146790/R120362830/R120240210/R120203350/R120310180/R120136190/R120274970/R120034240/R120373540/R120268630" 24
GO:0009767 "GO:0009767" "photosynthetic electron transport chain" "23/2716" "73/17155" 0.000625374212195148 0.0391119455210382 0.0376321675057782 "R120310370/R120116000/R120287600/R120352380/R120273060/R120126090/R120183690/R120202820/R120334020/R120153210/R120308400/R120000270/R120037300/R120240210/R120043510/R120079380/R120338820/R120253530/R120038080/R120161940/R120319940/R120201490/R120380270…
GO:1902170 "GO:1902170" "cellular response to reactive nitrogen species" "20/2716" "56/17155" 0.000220153156931337 0.0183583271418854 0.0176637503689938 "R120022240/R120393220/R120359480/R120116140/R120244460/R120184030/R120273150/R120296980/R120172070/R120090380/R120096700/R120133490/R120186510/R120029830/R120349190/R120263300/R120222840/R120078210/R120035280/R120346560" 20
GO:0009768 "GO:0009768" "photosynthesis	light harvesting in photosystem I" "17/2716" "27/17155" 4.0026739682149e-08 3.00400681314528e-05 2.89035193915307e-05 "R120214420/R120132410/R120335220/R120396180/R120013840/R120159660/R120102420/R120112320/R120116000/R120273060/R120128350/R120316970/R120108010/R120146790/R120310180/R120373540/R120268630" 17
GO:0000373 "GO:0000373" "Group II intron splicing" "17/2716" "44/17155" 0.000217421270023686 0.0183583271418854 0.0176637503689938 "R120204440/R120030540/R120203980/R120353220/R120160810/R120333610/R120340390/R120173950/R120225640/R120034630/R120276550/R120004480/R120114130/R120278520/R120253250/R120201150/R120311460" 17
GO:0043090 "GO:0043090" "amino acid import" "11/2716" "22/17155" 0.000197032858657165 0.0183583271418854 0.0176637503689938 "R120292250/R120328200/R120376640/R120145010/R120228830/R120171480/R120282360/R120358610/R120152620/R120054300/R120227240" 11
GO:0140115 "GO:0140115" "export across plasma membrane" "11/2716" "23/17155" 0.000323788962402289 0.0239831973145001 0.0230758068063355 "R120292250/R120328200/R120235770/R120376640/R120145010/R120228830/R120282360/R120039540/R120393070/R120021390/R120054300" 11
GO:0009828 "GO:0009828" "plant-type cell wall loosening" "11/2716" "25/17155" 0.00078526715069803 0.0481096323754181 0.046289432041147 "R120307420/R120312430/R120049150/R120025830/R120156650/R120001310/R120019030/R120179700/R120269180/R120323640/R120310970" 11
GO:0032973 "GO:0032973" "amino acid export across plasma membrane" "10/2716" "20/17155" 0.000387237848672559 0.026420182311705 0.0254205898745814 "R120292250/R120328200/R120235770/R120376640/R120145010/R120228830/R120282360/R120039540/R120021390/R120054300" 10
GO:0010207 "GO:0010207" "photosystem II assembly" "9/2716" "17/17155" 0.000444370148983948 0.0296444263833292 0.028522846521917 "R120275170/R120352380/R120354240/R120257730/R120126140/R120073030/R120211590/R120127680/R120310180" 9
GO:0018973 "GO:0018973" "trinitrotoluene metabolic process" "8/2716" "10/17155" 1.3016842483263e-05 0.00217092006304197 0.00208878454819144 "R120261640/R120285660/R120285670/R120170030/R120285640/R120170020/R120170060/R120170050" 8
GO:0018974 "GO:0018974" "2	4	6-trinitrotoluene metabolic process" "8/2716" "10/17155" 1.3016842483263e-05 0.00217092006304197 0.00208878454819144 "R120261640/R120285660/R120285670/R120170030/R120285640/R120170020/R120170060/R120170050" 8
GO:0019326 "GO:0019326" "nitrotoluene metabolic process" "8/2716" "10/17155" 1.3016842483263e-05 0.00217092006304197 0.00208878454819144 "R120261640/R120285660/R120285670/R120170030/R120285640/R120170020/R120170060/R120170050" 8
GO:0046256 "GO:0046256" "2	4	6-trinitrotoluene catabolic process" "8/2716" "10/17155" 1.3016842483263e-05 0.00217092006304197 0.00208878454819144 "R120261640/R120285660/R120285670/R120170030/R120285640/R120170020/R120170060/R120170050" 8
GO:0046260 "GO:0046260" "trinitrotoluene catabolic process" "8/2716" "10/17155" 1.3016842483263e-05 0.00217092006304197 0.00208878454819144 "R120261640/R120285660/R120285670/R120170030/R120285640/R120170020/R120170060/R120170050" 8
GO:0046263 "GO:0046263" "nitrotoluene catabolic process" "8/2716" "10/17155" 1.3016842483263e-05 0.00217092006304197 0.00208878454819144 "R120261640/R120285660/R120285670/R120170030/R120285640/R120170020/R120170060/R120170050" 8
GO:0072490 "GO:0072490" "toluene-containing compound metabolic process" "8/2716" "10/17155" 1.3016842483263e-05 0.00217092006304197 0.00208878454819144 "R120261640/R120285660/R120285670/R120170030/R120285640/R120170020/R120170060/R120170050" 8
GO:0072491 "GO:0072491" "toluene-containing compound catabolic process" "8/2716" "10/17155" 1.3016842483263e-05 0.00217092006304197 0.00208878454819144 "R120261640/R120285660/R120285670/R120170030/R120285640/R120170020/R120170060/R120170050" 8
GO:0009534 "GO:0009534" "chloroplast thylakoid" "137/2562" "460/16854" 6.77582354272392e-16 9.52698250948772e-14 9.36301099710193e-14 "R120304700/R120214420/R120132410/R120053110/R120268110/R120227380/R120003220/R120293530/R120335220/R120103340/R120360560/R120221750/R120138180/R120396180/R120013840/R120348760/R120273660/R120310370/R120255490/R120159660/R120276480/R120300630/R120102420/R120112320/…
GO:0031976 "GO:0031976" "plastid thylakoid" "137/2562" "462/16854" 9.99261679961294e-16 9.52698250948772e-14 9.36301099710193e-14 "R120304700/R120214420/R120132410/R120053110/R120268110/R120227380/R120003220/R120293530/R120335220/R120103340/R120360560/R120221750/R120138180/R120396180/R120013840/R120348760/R120273660/R120310370/R120255490/R120159660/R120276480/R120300630/R120102420/R120112320/R120…
GO:0034357 "GO:0034357" "photosynthetic membrane" "124/2562" "403/16854" 1.12878939685873e-15 9.52698250948772e-14 9.36301099710193e-14 "R120304700/R120214420/R120132410/R120053110/R120268110/R120227380/R120003220/R120293530/R120335220/R120103340/R120360560/R120221750/R120138180/R120396180/R120013840/R120273660/R120310370/R120255490/R120159660/R120276480/R120300630/R120102420/R120112320/R12011600…
GO:0042651 "GO:0042651" "thylakoid membrane" "122/2562" "400/16854" 3.9813609276949e-15 2.80022385247874e-13 2.75202843072244e-13 "R120304700/R120214420/R120132410/R120053110/R120268110/R120227380/R120003220/R120293530/R120335220/R120103340/R120360560/R120221750/R120138180/R120396180/R120013840/R120273660/R120310370/R120255490/R120159660/R120276480/R120300630/R120102420/R120112320/R120160260/R120…
GO:0055035 "GO:0055035" "plastid thylakoid membrane" "121/2562" "385/16854" 4.32320507064137e-16 9.12196269905329e-14 8.96496209385632e-14 "R120304700/R120214420/R120132410/R120053110/R120268110/R120227380/R120003220/R120293530/R120335220/R120103340/R120360560/R120221750/R120138180/R120396180/R120013840/R120273660/R120310370/R120255490/R120159660/R120276480/R120300630/R120102420/R120112320/R12016…
GO:0009535 "GO:0009535" "chloroplast thylakoid membrane" "120/2562" "380/16854" 3.84615377549785e-16 9.12196269905329e-14 8.96496209385632e-14 "R120304700/R120214420/R120132410/R120053110/R120227380/R120003220/R120293530/R120335220/R120103340/R120360560/R120221750/R120138180/R120396180/R120013840/R120273660/R120310370/R120255490/R120159660/R120276480/R120300630/R120102420/R120112320/R120160260/R1…
GO:0048046 "GO:0048046" "apoplast" "115/2562" "454/16854" 9.04916036387393e-09 5.45535096222114e-07 5.36145741859598e-07 "R120009900/R120026300/R120099170/R120172970/R120231950/R120231960/R120272230/R120322730/R120346750/R120111270/R120322740/R120005960/R120053110/R120009450/R120126860/R120227380/R120148820/R120158880/R120126580/R120293530/R120346820/R120370250/R120247260/R120225140/R120360560/R1…
GO:0005887 "GO:0005887" "integral component of plasma membrane" "76/2562" "351/16854" 0.000721994954481208 0.0191642718341262 0.0188344302884653 "R120064560/R120160270/R120242880/R120292250/R120328200/R120190970/R120054620/R120185090/R120027870/R120248510/R120147300/R120357370/R120376640/R120057020/R120253130/R120335260/R120052360/R120162230/R120145010/R120005500/R120281590/R120088420/R120089640/…
GO:0009705 "GO:0009705" "plant-type vacuole membrane" "51/2562" "208/16854" 0.000276827239080737 0.00973509124100591 0.00956753791208862 "R120064560/R120160270/R120393220/R120359480/R120116140/R120054620/R120185090/R120000490/R120304010/R120004120/R120018910/R120000620/R120287580/R120000470/R120273150/R120031200/R120033580/R120064070/R120371820/R120241060/R120391860/R120254210/R120029590/R1201334…
GO:0010287 "GO:0010287" "plastoglobule" "37/2562" "125/16854" 3.08304706385441e-05 0.00118276896449687 0.00116241200302262 "R120214420/R120132410/R120053110/R120227380/R120335220/R120396180/R120013840/R120310370/R120159660/R120102420/R120112320/R120341330/R120352380/R120276990/R120203170/R120128350/R120316970/R120121320/R120108010/R120204550/R120146790/R120322190/R120034970/R120146520/R120308070/…
GO:0031977 "GO:0031977" "thylakoid lumen" "30/2562" "81/16854" 1.17673657567195e-06 4.96582834933563e-05 4.88036011383945e-05 "R120268110/R120360560/R120273660/R120116880/R120352380/R120276990/R120121320/R120322190/R120153210/R120362830/R120047690/R120338000/R120036090/R120310700/R120337430/R120036810/R120200230/R120203350/R120258130/R120050970/R120032220/R120274970/R120198590/R120034240/R1201838…
GO:0010319 "GO:0010319" "stromule" "23/2562" "76/16854" 0.000655511707250146 0.0191642718341262 0.0188344302884653 "R120053110/R120227380/R120022950/R120293530/R120298380/R120310370/R120118490/R120276480/R120160260/R120280240/R120146520/R120234330/R120314920/R120067410/R120121010/R120334520/R120338820/R120115560/R120079190/R120201490/R120048510/R120390100/R120066790" 23
GO:0009543 "GO:0009543" "chloroplast thylakoid lumen" "13/2562" "18/16854" 9.07231611989171e-08 4.25390822510478e-06 4.18069304238285e-06 "R120276990/R120121320/R120322190/R120362830/R120310700/R120200230/R120203350/R120258130/R120050970/R120032220/R120274970/R120034240/R120380270" 13
GO:0031978 "GO:0031978" "plastid thylakoid lumen" "13/2562" "18/16854" 9.07231611989171e-08 4.25390822510478e-06 4.18069304238285e-06 "R120276990/R120121320/R120322190/R120362830/R120310700/R120200230/R120203350/R120258130/R120050970/R120032220/R120274970/R120034240/R120380270" 13
GO:0009521 "GO:0009521" "photosystem" "9/2562" "17/16854" 0.000324404696773743 0.0105306755414246 0.0103494291926198 "R120214420/R120159660/R120116000/R120287600/R120273060/R120126090/R120183690/R120334020/R120310180" 9
GO:0009522 "GO:0009522" "photosystem I" "7/2562" "12/16854" 0.00072660746290526 0.0191642718341262 0.0188344302884653 "R120214420/R120159660/R120116000/R120287600/R120273060/R120126090/R120334020" 7
GO:0008509 "GO:0008509" "anion transmembrane transporter activity" "98/2343" "410/14875" 8.89858798106735e-06 0.00231956526706489 0.0020919487534439 "R120120670/R120276090/R120292250/R120305160/R120328200/R120393220/R120359480/R120116140/R120027870/R120248510/R120128600/R120147300/R120376640/R120073120/R120211540/R120022890/R120018910/R120249440/R120052360/R120163480/R120162230/R120114450/R120145…
GO:0016705 "GO:0016705" "oxidoreductase activity	acting on paired donors	with incorporation or reduction of molecular oxygen" "72/2343" "291/14875" 4.11652010726152e-05 0.00804779680969627 0.0072580749259611 "R120119200/R120247410/R120037290/R120086020/R120129820/R120270660/R120270650/R120190410/R120342950/R120172070/R120308260/R120150950/R120382850/R120300590/R120079370/R120131830/R120356870/R120262510/R120048050/R120210110/R120203020/R120380290/R120369460/R120276560…
GO:0046527 "GO:0046527" "glucosyltransferase activity" "63/2343" "267/14875" 0.000487115062563365 0.0346294526295046 0.0312313006619574 "R120021470/R120023480/R120315980/R120377790/R120322930/R120352250/R120138080/R120140120/R120317340/R120012170/R120271890/R120351730/R120360110/R120179420/R120334120/R120038150/R120151420/R120326860/R120054640/R120309240/R120173030/R120057230/R120304020/R12003207…
GO:0008514 "GO:0008514" "organic anion transmembrane transporter activity" "61/2343" "267/14875" 0.00139132257268025 0.0453339271598315 0.040885356302446 "R120292250/R120328200/R120128600/R120147300/R120376640/R120022890/R120018910/R120052360/R120163480/R120162230/R120114450/R120145010/R120177640/R120296980/R120246230/R120064070/R120112360/R120049280/R120228830/R120244580/R120233130/R120363980/R1…
GO:0004497 "GO:0004497" "monooxygenase activity" "57/2343" "229/14875" 0.000210524703549204 0.0182922575750531 0.0164972574711072 "R120119200/R120247410/R120086020/R120270660/R120270650/R120190410/R120087520/R120342950/R120172070/R120150950/R120382850/R120074210/R120131830/R120262510/R120048050/R120210110/R120346740/R120369460/R120335480/R120010350/R120158800/R120094570/R120103300/R120073000/R120…
GO:0035251 "GO:0035251" "UDP-glucosyltransferase activity" "52/2343" "217/14875" 0.00100085548091661 0.0415292470343239 0.0374540254583349 "R120023480/R120315980/R120377790/R120322930/R120138080/R120140120/R120317340/R120012170/R120271890/R120351730/R120360110/R120179420/R120151420/R120326860/R120054640/R120173030/R120304020/R120032070/R120232310/R120113560/R120120430/R120131390/R120303810/R12021…
GO:0005342 "GO:0005342" "organic acid transmembrane transporter activity" "48/2343" "194/14875" 0.000736087144487478 0.0411157247849434 0.0370810817147827 "R120292250/R120328200/R120128600/R120147300/R120376640/R120022890/R120052360/R120163480/R120162230/R120145010/R120177640/R120296980/R120246230/R120064070/R120112360/R120049280/R120228830/R120244580/R120233130/R120363980/R120090380/R120154690/R…
GO:0046943 "GO:0046943" "carboxylic acid transmembrane transporter activity" "48/2343" "194/14875" 0.000736087144487478 0.0411157247849434 0.0370810817147827 "R120292250/R120328200/R120128600/R120147300/R120376640/R120022890/R120052360/R120163480/R120162230/R120145010/R120177640/R120296980/R120246230/R120064070/R120112360/R120049280/R120228830/R120244580/R120233130/R120363980/R120090380/R12015469…
GO:0016709 "GO:0016709" "oxidoreductase activity	acting on paired donors	with incorporation or reduction of molecular oxygen	NAD(P)H as one donor	and incorporation of one atom of oxygen" "45/2343" "165/14875" 0.000104240792874541 0.0147897096863241 0.0133384109433802 "R120119200/R120247410/R120086020/R120270660/R120270650/R120190410/R120342950/R120172070/R120150950/R120382850/R120131830/R120262510/R120048050/R120210110/R120369460/R120335480/R120010350/R120094570/R120073000/R120335460/R120067210/R120037150/R120049850/R120156160/R120271090/R…
GO:0016209 "GO:0016209" "antioxidant activity" "40/2343" "157/14875" 0.00107694439878237 0.0415292470343239 0.0374540254583349 "R120039130/R120231960/R120154530/R120268020/R120200500/R120054480/R120298380/R120118490/R120352020/R120361520/R120378050/R120090960/R120043690/R120238710/R120047690/R120321240/R120361530/R120268400/R120310700/R120177880/R120194600/R120296380/R120297430/R120102930/R120117…
GO:0019904 "GO:0019904" "protein domain specific binding" "39/2343" "113/14875" 6.87768280385424e-07 0.000268917397630701 0.000242528814662229 "R120039130/R120346750/R120111270/R120132410/R120268110/R120022950/R120022890/R120346820/R120335220/R120360560/R120273660/R120344090/R120276480/R120160260/R120116880/R120040930/R120341330/R120276990/R120203170/R120228900/R120121320/R120322190/R120168080/R1…
GO:0080043 "GO:0080043" "quercetin 3-O-glucosyltransferase activity" "39/2343" "151/14875" 0.000934860405859171 0.0415292470343239 0.0374540254583349 "R120023480/R120322930/R120138080/R120140120/R120317340/R120012170/R120271890/R120360110/R120179420/R120326860/R120054640/R120173030/R120304020/R120032070/R120232310/R120113560/R120120430/R120257420/R120132910/R120113540/R120267150/R120057820/R12003…
GO:0080044 "GO:0080044" "quercetin 7-O-glucosyltransferase activity" "39/2343" "151/14875" 0.000934860405859171 0.0415292470343239 0.0374540254583349 "R120023480/R120322930/R120138080/R120140120/R120317340/R120012170/R120271890/R120360110/R120179420/R120326860/R120054640/R120173030/R120304020/R120032070/R120232310/R120113560/R120120430/R120257420/R120132910/R120113540/R120267150/R120057820/R12003…
GO:0015103 "GO:0015103" "inorganic anion transmembrane transporter activity" "35/2343" "133/14875" 0.00116834198817791 0.0415292470343239 0.0374540254583349 "R120120670/R120276090/R120305160/R120393220/R120359480/R120116140/R120027870/R120248510/R120073120/R120211540/R120249440/R120078810/R120273150/R120281590/R120355060/R120129410/R120181180/R120123220/R120254210/R120133490/R120167530/R120067740…
GO:0015171 "GO:0015171" "amino acid transmembrane transporter activity" "31/2343" "113/14875" 0.0010483034613001 0.0415292470343239 0.0374540254583349 "R120292250/R120328200/R120128600/R120147300/R120376640/R120052360/R120162230/R120145010/R120177640/R120246230/R120112360/R120049280/R120228830/R120244580/R120363980/R120154690/R120171480/R120031030/R120282360/R120353120/R120381310/R120245410/R1203…
GO:0016684 "GO:0016684" "oxidoreductase activity	acting on peroxide as acceptor" "27/2343" "92/14875" 0.000707940166363955 0.0411157247849434 0.0370810817147827 "R120231960/R120154530/R120268020/R120200500/R120054480/R120298380/R120352020/R120361520/R120378050/R120321240/R120361530/R120310700/R120177880/R120194600/R120297430/R120117610/R120084690/R120163300/R120079190/R120230750/R120380970/R120051020/R120045520/R120073080/R120048510/R120327280/…
GO:0004601 "GO:0004601" "peroxidase activity" "26/2343" "90/14875" 0.00113874033436623 0.0415292470343239 0.0374540254583349 "R120231960/R120154530/R120268020/R120200500/R120054480/R120298380/R120352020/R120361520/R120378050/R120321240/R120361530/R120310700/R120177880/R120194600/R120297430/R120117610/R120084690/R120163300/R120079190/R120380970/R120051020/R120045520/R120073080/R120048510/R12032728…
GO:0015112 "GO:0015112" "nitrate transmembrane transporter activity" "19/2343" "50/14875" 0.000113476033398906 0.0147897096863241 0.0133384109433802 "R120120670/R120276090/R120393220/R120359480/R120116140/R120249440/R120078810/R120273150/R120181180/R120123220/R120254210/R120133490/R120067740/R120332310/R120302160/R120186510/R120029830/R120349190/R120038810" 19
GO:0016168 "GO:0016168" "chlorophyll binding" "16/2343" "39/14875" 0.000136047174138612 0.015198412882342 0.0137070085222361 "R120214420/R120132410/R120335220/R120396180/R120013840/R120159660/R120102420/R120112320/R120128350/R120316970/R120108010/R120146790/R120310180/R120136190/R120373540/R120268630" 16
GO:0031409 "GO:0031409" "pigment binding" "15/2343" "25/14875" 5.88841059902959e-07 0.000268917397630701 0.000242528814662229 "R120214420/R120132410/R120335220/R120396180/R120013840/R120159660/R120102420/R120112320/R120128350/R120316970/R120108010/R120146790/R120310180/R120373540/R120268630" 15
GO:0016638 "GO:0016638" "oxidoreductase activity	acting on the CH-NH2 group of donors" "13/2343" "34/14875" 0.00125909553426228 0.0428092481649175 0.0386084214167381 "R120026990/R120199800/R120220910/R120285150/R120370420/R120118840/R120166040/R120377580/R120217660/R120212600/R120021800/R120322090/R120166030" 13
GO:0019137 "GO:0019137" "thioglucosidase activity" "8/2343" "15/14875" 0.000848417213344206 0.0415292470343239 0.0374540254583349 "R120322730/R120322740/R120247260/R120156990/R120309820/R120322830/R120156970/R120156980" 8
GO:0042937 "GO:0042937" "tripeptide transmembrane transporter activity" "8/2343" "16/14875" 0.00146347655760413 0.0457775467218571 0.0412854439408322 "R120338740/R120216650/R120216630/R120381540/R120353210/R120201520/R120174580/R120216610" 8
GO:0015186 "GO:0015186" "L-glutamine transmembrane transporter activity" "7/2343" "10/14875" 0.000184050153423047 0.0179909024971029 0.0162254740517686 "R120147300/R120052360/R120246230/R120363980/R120358610/R120152620/R120119120" 7
GO:0035671 "GO:0035671" "enone reductase activity" "7/2343" "11/14875" 0.000437086108727766 0.0341801337025113 0.0308260729313266 "R120038390/R120344370/R120345700/R120333890/R120064810/R120359290/R120398550" 7
