# Supplementary material for: Identification of Novel Locus RsCr6 Related to Clubroot Resistance in Radish (Raphanus sativus L.)
Source: Front Plant Sci. 2022 May 19;13:866211. doi: 10.3389/fpls.2022.866211 (PMC9161170; doi:10.3389/fpls.2022.866211)
Supplement: Supplementary file 3 [file Table_3.XLSX]

## Sheet: Sheet1
Table S3 KEGG pathway enrichment (P ≤ 0.05) for 2206 unique genes of R0D_vs_R3D
	ID	Description	GeneRatio	BgRatio	pvalue	p.adjust	qvalue	geneID	Count
ko00940	ko00940	Phenylpropanoid biosynthesis	27/755	209/14832	7.92e-06	0.00263645	0.00253353	R120098790/R120081210/R120221330/R120048110/R120026300/R120083350/R120092080/R120154520/R120221850/R120132680/R120352020/R120117680/R120299090/R120277230/R120028860/R120274180/R120350910/R120117670/R120092490/R120227750/R120322370/R120073080/R120182300/R120349610/R120342520/R120007840/R120033820	27
ko00040	ko00040	Pentose and glucuronate interconversions	27/755	218/14832	1.73e-05	0.00287292	0.00276077	R120114970/R120394770/R120329320/R120155160/R120371350/R120197620/R120375730/R120117380/R120361170/R120071390/R120109080/R120244730/R120015940/R120036670/R120148990/R120244440/R120369740/R120376290/R120144510/R120297980/R120144520/R120097730/R120319030/R120297970/R120050040/R120319020/R120218710	27
ko02020	ko02020	Two-component system	19/755	165/14832	0.000739372	0.0820703	0.0788663	R120347230/R120197620/R120105630/R120375730/R120123590/R120071390/R120015940/R120339030/R120244440/R120376290/R120144510/R120309910/R120297980/R120144520/R120329880/R120319030/R120297970/R120050040/R120319020	19
ko04626	ko04626	Plant-pathogen interaction	31/755	351/14832	0.00203885	0.169734	0.163108	R120084870/R120084880/R120369240/R120049120/R120084900/R120284330/R120270430/R120069970/R120137360/R120330670/R120045440/R120274680/R120081410/R120282670/R120214070/R120093980/R120373260/R120216950/R120059700/R120241780/R120243590/R120100730/R120351960/R120378390/R120137380/R120265760/R120247010/R120222710/R120117200/R120168460/R120139480	31
ko00480	ko00480	Glutathione metabolism	15/755	139/14832	0.00477947	0.318313	0.305886	R120231950/R120025230/R120181130/R120103810/R120084130/R120185770/R120255860/R120354730/R120357150/R120066990/R120079560/R120334740/R120238710/R120363360/R120380410	15
ko04090	ko04090	CD molecules	8/755	55/14832	0.00633786	0.351751	0.338019	R120260970/R120039570/R120039720/R120235740/R120127460/R120279220/R120337850/R120167240	8
ko00053	ko00053	Ascorbate and aldarate metabolism	10/755	82/14832	0.00855987	0.367156	0.352822	R120155160/R120187320/R120255860/R120088430/R120086980/R120327950/R120092400/R120097730/R120299420/R120022710	10
ko00982	ko00982	Drug metabolism - cytochrome P450	10/755	83/14832	0.00930236	0.367156	0.352822	R120231950/R120025230/R120181130/R120103810/R120185770/R120354730/R120357150/R120334740/R120363360/R120268550	10
ko00520	ko00520	Amino sugar and nucleotide sugar metabolism	19/755	208/14832	0.00992313	0.367156	0.352822	R120020530/R120099170/R120225140/R120148820/R120225200/R120158090/R120225220/R120232140/R120228330/R120225150/R120049750/R120361190/R120062460/R120109370/R120307690/R120225210/R120197260/R120005750/R120325170	19
ko05418	ko05418	Fluid shear stress and atherosclerosis	21/755	248/14832	0.0155778	0.479569	0.460847	R120231950/R120357090/R120025230/R120163550/R120181130/R120103810/R120185770/R120262430/R120354730/R120357150/R120102930/R120075170/R120075350/R120047070/R120214070/R120334740/R120079440/R120047910/R120363360/R120136010/R120261400	21
ko00062	ko00062	Fatty acid elongation	7/755	53/14832	0.0172818	0.479569	0.460847	R120296240/R120274680/R120296250/R120059700/R120216060/R120168460/R120139480	7
ko04933	ko04933	AGE-RAGE signaling pathway in diabetic complications	7/755	53/14832	0.0172818	0.479569	0.460847	R120163550/R120020800/R120236260/R120075350/R120122700/R120047070/R120052940	7
ko04075	ko04075	Plant hormone signal transduction	32/755	430/14832	0.0203207	0.501005	0.481446	R120084870/R120080070/R120084880/R120023780/R120304840/R120193490/R120304920/R120084900/R120268660/R120256030/R120202920/R120268300/R120093230/R120008820/R120110590/R120098450/R120083810/R120061940/R120330670/R120300570/R120045440/R120381460/R120054990/R120025480/R120353280/R120359990/R120232890/R120185020/R120118140/R120225650/R120232520/R120013660	32
ko00941	ko00941	Flavonoid biosynthesis	5/755	32/14832	0.0216759	0.501005	0.481446	R120188490/R120172930/R120220510/R120342520/R120158400	5
ko04974	ko04974	Protein digestion and absorption	6/755	44/14832	0.0231269	0.501005	0.481446	R120213810/R120349300/R120250030/R120349310/R120378370/R120122700	6
ko00073	ko00073	Cutin, suberine and wax biosynthesis	9/755	83/14832	0.0249357	0.501005	0.481446	R120131590/R120131600/R120228690/R120327040/R120054140/R120087140/R120110970/R120235830/R120173310	9
ko05132	ko05132	Salmonella infection	34/755	473/14832	0.0269206	0.501005	0.481446	R120357090/R120163550/R120126860/R120370940/R120163990/R120040850/R120104670/R120351140/R120350510/R120341220/R120273360/R120351750/R120102930/R120075170/R120122890/R120013450/R120368180/R120029610/R120139490/R120022030/R120075350/R120047070/R120373450/R120222280/R120241430/R120099920/R120169800/R120197500/R120296520/R120019350/R120332350/R120221810/R120070650/R120053310	34
ko00830	ko00830	Retinol metabolism	4/755	23/14832	0.0272415	0.501005	0.481446	R120207090/R120038220/R120024190/R120080140	4
ko05204	ko05204	Chemical carcinogenesis	9/755	85/14832	0.0285859	0.501005	0.481446	R120231950/R120025230/R120181130/R120103810/R120185770/R120354730/R120357150/R120334740/R120363360	9
ko04015	ko04015	Rap1 signaling pathway	5/755	35/14832	0.0308627	0.512431	0.492427	R120163550/R120368180/R120075350/R120047070/R120214070	5
ko00980	ko00980	Metabolism of xenobiotics by cytochrome P450	9/755	87/14832	0.0325952	0.512431	0.492427	R120231950/R120025230/R120181130/R120103810/R120185770/R120354730/R120357150/R120334740/R120363360	9
ko00930	ko00930	Caprolactam degradation	2/755	6/14832	0.0338543	0.512431	0.492427	R120155160/R120097730	2
ko04722	ko04722	Neurotrophin signaling pathway	21/755	272/14832	0.0379914	0.523153	0.502729	R120163550/R120370940/R120163990/R120104670/R120341220/R120273360/R120351750/R120122890/R120022030/R120075350/R120047070/R120125870/R120214070/R120050090/R120373450/R120099920/R120169800/R120296520/R120019350/R120221810/R120070650	21
ko00380	ko00380	Tryptophan metabolism	8/755	76/14832	0.0389422	0.523153	0.502729	R120283430/R120322730/R120247260/R120322830/R120253380/R120357620/R120327950/R120362020	8
ko05135	ko05135	Yersinia infection	21/755	273/14832	0.0392757	0.523153	0.502729	R120163550/R120370940/R120163990/R120104670/R120341220/R120273360/R120351750/R120122890/R120022030/R120075350/R120219860/R120047070/R120050090/R120373450/R120099920/R120169800/R120296520/R120019350/R120090320/R120221810/R120070650	21
ko04976	ko04976	Bile secretion	6/755	51/14832	0.0438828	0.533144	0.512331	R120256450/R120039720/R120167690/R120279220/R120337850/R120167240	6
ko04016	ko04016	MAPK signaling pathway - plant	16/755	197/14832	0.0440995	0.533144	0.512331	R120283430/R120084870/R120084880/R120304920/R120084900/R120284330/R120270430/R120098450/R120137360/R120330670/R120045440/R120190160/R120214070/R120243590/R120359990/R120137380	16
ko04620	ko04620	Toll-like receptor signaling pathway	18/755	229/14832	0.0449004	0.533144	0.512331	R120163550/R120370940/R120163990/R120104670/R120341220/R120273360/R120351750/R120122890/R120022030/R120075350/R120047070/R120373450/R120099920/R120169800/R120296520/R120019350/R120221810/R120070650	18
ko04062	ko04062	Chemokine signaling pathway	5/755	39/14832	0.04643	0.533144	0.512331	R120163550/R120075350/R120219860/R120047070/R120050090	5
